# Supplementary material for: Psychometric Properties of Fears of Cancer Recurrence Scales in Turkish Hematologic Cancer Patients
Source: Medicina (Kaunas). 2025 Sep 9;61(9):1628. doi: 10.3390/medicina61091628 (PMC12471791; doi:10.3390/medicina61091628)
Supplement: Supplementary file 1 [file medicina-61-01628-s001.zip]

Archive with 1 entries (1 files):
- medicina-3832925-supplementary.pdf
